# Supplementary material for: Multiparametric Radiogenomic Model to Predict Survival in Patients with Glioblastoma
Source: Cancers (Basel). 2024 Jan 30;16(3):589. doi: 10.3390/cancers16030589 (PMC10854536; doi:10.3390/cancers16030589)
Supplement: Supplementary file 1 [file cancers-16-00589-s001.zip]

Archive with 1 entries (1 files):
- cancers-2815719-supplementary.pdf
